# Supplementary material for: Elizabethkingia Intra-Abdominal Infection and Related Trimethoprim-Sulfamethoxazole Resistance: A Clinical-Genomic Study
Source: Antibiotics (Basel). 2021 Feb 9;10(2):173. doi: 10.3390/antibiotics10020173 (PMC7915159; doi:10.3390/antibiotics10020173)
Supplement: Supplementary file 1 [file antibiotics-10-00173-s001.zip]

Archive with 1 entries (1 files):
- antibiotics-1092725-SI.xlsx
