# Supplementary material for: Elizabethkingia Intra-Abdominal Infection and Related Trimethoprim-Sulfamethoxazole Resistance: A Clinical-Genomic Study
Source: Antibiotics (Basel). 2021 Feb 9;10(2):173. doi: 10.3390/antibiotics10020173 (PMC7915159; doi:10.3390/antibiotics10020173)
Supplement: Supplementary file 1 [file antibiotics-10-00173-s001.zip › antibiotics-1092725-SI.xlsx]

## Sheet: Suppementary Table S1
Suppementary Table S1.
Sequencing Technology	read num	expect size	avg read length	total base	coverage(assume ref size 5M )	coverage(use size of assembly)
Illumina	2204942	647	151	332946242	67	80
Oxford Nanopore	406263	NA	2073	842252640	168	200
E.anophelis SUE_assembly result
Sequencing Technology	contig num	n:500	n:N50	min	N80	N50	N20	E-size	max
Illumina	81	42	4	543	200283	385430	629462	384595	668553
Oxford Nanopore	1	1	1	4201198	4201198	4201198	4201198	4201198	4201198

## Sheet: Suppementary Table S2
Strains	Coverage	Genome Size	Genes	Sequencing Technology	Assembly Method	country	host	Isolation source	DNA	Accession number
SUE	100.0x	4201198	3869	Oxford Nanopore; Illumina	Unicycler v. 0.4.7	Taiwan	Homo sapiens	blood	Circular	CP034247
12012 PRCM	166.0x	4023312	3700	Illumina MiSeq	SOAPdenovo v. 2.04-r240	China	Homo sapiens	sputum	Linear	NZ_LPXG00000000.1
EM361-97	20.0x	4077699	3752	Illumina HiSeq	SOAPdenovo v. 2.04-r240	Taiwan (Kaohsiung)	Homo sapiens	blood	Linear	NZ_LWDS00000000
NUH1	160.0x	4334661	4031	Illumina MiSeq	NA	Central African Republic	Homo sapiens	NA	Linear	NZ_CCAC000000000.1
NUHP1	276x	4369828	4034	Illumina	NA	Central African Republic	Homo sapiens	NA	Linear	NZ_CCAB000000000
Po0527107	321x	4032057	3717	Illumina HiSeq-2000	CLC NGS Cell v. 6.0.3	Singapore	NA	NA	Linear	NZ_ASYH00000000
V0378064	3320x	4036754	3804	Illumina HiSeq-2001	SOAPdenovo v. 2.04	Singapore	NA	NA	Linear	NZ_CP007547.1

## Sheet: Supplementary Table S3
Antibiotic class	Antimicrobial	SUE	12012 PRCM	EM361-97	Po0527107	V0378064	NUH1	NUHP1
Aminoglycoside	Amikacin	≥64, R	>32 R	>32 R	20 S	20 S	9 R	13 R
	Gentamicin	≥16, R	>8 R	>8 R	6 R	6 R	6 R	6 R
	Tobramycin			>8 R	6 R	6 R	6 R	6 R
β‐lactam	Imipenem	≥16, R	>8 R	>8 R	9 R	6 R	9 R	9 R
	Meropenem		>8 R	>8 R
	Cefazolin		>16 R
	Ceftazidime	≥64, R	>16 R	>16 R	6 R	6 R	6 R	6 R
	Cefotaxime		>32 R
	Ceftriaxone			>32 R
	Cefepime		>16 R	32 R	18 R	19 S	23 S	23 S
	Aztreonam		>16 R
	Ampicillin		>16 R
	Piperacillin		>64 R	32 I	22 S	20 S	20 S	21 S
	Amoxicillin/Clavulanate		>16/8 R
	Ampicillin/Sulbactam		>16/8 R
	Piperacillin/Tazobactam		>64/4 R	16/4 S	21 S	20 S	25 S	22 S
	Ticarcillin/clavulanic acid			>64/2 R
Polypeptide	Colistin		>2 R
Sulfonamide	Trimethoprim/Sulfamethoxazole	160 R	>2/38 R	>4/76 R	25 S	25 S	27 S	25 S
Chloramphenicol	Chloramphenicol		>16 R
Quinolone	Ciprofloxacin	≥4, R	>2 R	>2 R	29 S	27 S	25 S	24 I
	Levofloxacin		>8 R	>8 R	30 S	30 S	31 S	30 S
	Moxifloxacin		>4 R
Tetracycline	Tetracycline		>8 R	>8 R
	Minocycline			<1 S

## Sheet: Supplementary Table S4
Mutation in current study	Mutation in other study
R16C	N5
S22A	F11
M51I	S12
V64I	D13
T117K	S44
M133I	T45
D141N	N46
F150L	P47
T184A	N48
	S49
	K50
	I52
	I101
	I126
	G172
	G174
	Y208

## Sheet: Supplementary Table S5
folP mutation combinations
S22A+T117K
S22A+M133I
V64I+T117K
V64I+M133I
D141N+T117K
D141N+M133I
